# Supplementary material for: Genomics, Transcriptomics, and Metabolomics Reveal That Minimal Modifications in the Host Are Crucial for the Compensatory Evolution of ColE1-Like Plasmids
Source: mSphere. 2022 Nov 23;7(6):e00184-22. doi: 10.1128/msphere.00184-22 (PMC9769657; doi:10.1128/msphere.00184-22)
Supplement: TABLE S1 [file msphere.00184-22-s0006.xlsx]

## Sheet: 1. Plasmid and Phage Number
Replicate	Population	Plasmid	Evolution	Chromosome Coverage	pB1000 Coverage	PCN	Nt 3880 Coverage	3880 Adenine	3880 Cytosine	A3880 Frequency	MuFlu Cov.	MuFlu Copy Number	ɸFlu Cov.	ɸFlu Copy Nymber
I	Rd-T0	No	Time 0	53.6	NA	NA	NA	NA	NA	NA	69.6	1.3	45.8	0.9
	Rd/pB-T0	pB1000	Time 0	60.4	1445.2	23.9	1.297	1.295	2	0.15%	92.7	1.5	52.6	0.9
	Rd/pB-T100	pB1000	Time 100	102.6	1698.3	16.6	1.43	1.428	2	0.14%	301.3	2.9	94.1	0.9
	Rd-T100	No	Time 100	65.9	NA	NA	NA	NA	NA	NA	99.3	1.5	58.8	0.9
II	Rd-T0	No	Time 0	69.4	NA	NA	NA	NA	NA	NA	103.6	1.5	57.6	0.8
	Rd/pB-T0	pB1000	Time 0	51.4	4429.3	86.2	4.479	2.471	2.008	44.83%	71.6	1.4	42.1	0.8
	Rd/pB-T100	pB1000	Time 100	61.4	2149.6	35.0	2.076	1.089	987	47.54%	89.5	1.5	53.6	0.9
	Rd-T100	No	Time 100	183.1	NA	NA	NA	NA	NA	NA	207.9	1.1	170.6	0.9
III	Rd-T0	No	Time 0	124.7	NA	NA	NA	NA	NA	NA	192.5	1.5	122.0	1.0
	Rd/pB-T0	pB1000	Time 0	33.3	3101.4	93.1	3.183	1.75	1.433	45.02%	45.2	1.4	26.6	0.8
	Rd/pB-T100	pB1000	Time 100	47.2	2165.5	45.9	2.15	1.141	1.009	46.93%	66.0	1.4	41.1	0.9
	Rd-T100	No	Time 100	62.8	NA	NA	NA	NA	NA	NA	92.7	1.5	53.5	0.9
IV	Rd-T0	No	Time 0	41.4	NA	NA	NA	NA	NA	NA	61.4	1.5	30.6	0.7
	Rd/pB-T0	pB1000	Time 0	52.7	2273.2	43.1	2.118	2.117	1	0.05%	72.8	1.4	44.0	0.8
	Rd/pB-T100	pB1000	Time 100	53.4	2094.5	39.2	2.253	2.044	209	9.28%	71.9	1.3	44.0	0.8
	Rd-T100	No	Time 100	232.5	NA	NA	NA	NA	NA	NA	403.1	1.7	205.1	0.9
V	Rd-T0	No	Time 0	231.0	NA	NA	NA	NA	NA	NA	333.5	1.4	205.4	0.9
	Rd/pB-T0	pB1000	Time 0	152.4	2273.5	14.9	1.909	1.906	3	0.16%	235.4	1.5	142-0	0.9
	Rd/pB-T100	pB1000	Time 100	181.6	3369.5	18.5	2.931	2.929	2	0.07%	267.7	1.5	164.3	0.9
	Rd-T100	No	Time 100	169.3	NA	NA	NA	NA	NA	NA	233.4	1.4	151.1	0.9
