# Supplementary material for: Genomics, Transcriptomics, and Metabolomics Reveal That Minimal Modifications in the Host Are Crucial for the Compensatory Evolution of ColE1-Like Plasmids
Source: mSphere. 2022 Nov 23;7(6):e00184-22. doi: 10.1128/msphere.00184-22 (PMC9769657; doi:10.1128/msphere.00184-22)
Supplement: TABLE S2 [file msphere.00184-22-s0007.xlsx]

## Sheet: 1. Chromosome Mutations
Location	Function	Length	DNA Mutation	Protein Modification/Region	Evolution Replicate	Sample	Plasmid	Time
sdaC HI0289	Serine transporter	1,329 nt	Phage Recombination	Truncated	I	Rd/pB-T100	pB1000	Evolved
			187_188insG	Early Stop Codon (aa78)	II	Rd/pB-T100	pB1000	Evolved
			125G>A	Early Stop Codon (aa42)	III	Rd/pB-T100	pB1000	Evolved
			895C>T	A299V; APfam: Tryptophan/tyrosine permease family	IV	Rd-T100	Free	Evolved
			735T>G	L252W; Pfam: Tryptophan/tyrosine permease family	V	Rd-T0	Free	Non-evolved
						Rd/pB-T0	pB1000	Non-evolved
						Rd/pB-T100	pB1000	Evolved
						Rd-T100	Free	Evolved
cyaA HI0511	Adenylate cyclase	2,532 nt	T>C; 37bp upstream	T>C; Promotor Region (-35 BOX)	I	Rd-T100	Free	Evolved
			499C>T	R166C; Pfam: Catalytic Region	IV	Rd/pB-T100	pB1000	Evolved
tehA HI0511	Tellurite resistance	987 nt	449A>C	K150T	IV	Rd/pB-T0	pB1000	Non-Evolved
				Pfam: Topological Cytoplasmatic		Rd/pB-T100	pB1000	Evolved
dcuB HI0746	Anaerobic C4-dicarboxylate transporter	1,323 nt	457G>C	A153P; Pfam: Topological Cytoplasmatic Domain	II	Rd-T100	Free	Evolved
			463G>T	V155L; Pfam: Topological Cytoplasmatic Domain	V	Rd/pB-T100	pB1000	Evolved
cysK HI1103 – Transporter HI1104	Cys synthase – MFS Transporter	Intergenic Region	C>A; 75 bp downstream cysK	Intergenic Region	II	Rd-T100	Free	Evolved
