# Supplementary material for: Genomics, Transcriptomics, and Metabolomics Reveal That Minimal Modifications in the Host Are Crucial for the Compensatory Evolution of ColE1-Like Plasmids
Source: mSphere. 2022 Nov 23;7(6):e00184-22. doi: 10.1128/msphere.00184-22 (PMC9769657; doi:10.1128/msphere.00184-22)
Supplement: TABLE S3 [file msphere.00184-22-s0008.xlsx]

## Sheet: Table S3A. DE RdpB-0 vs Rd0
Gene	Base Mean	log2FC	FDR adjusted p-Value	Name	Product	Function
HI0723.4	1.698	-2.193	0.997	rrnC	5S ribosomal RNA	rRNA
HI0113.2	8.193	-1.537	0.997	rrnE	5S ribosomal RNA	rRNA
HI0601.9	5918.65	-1.457	0.997	rrn	5S ribosomal RNA	rRNA
HI1739.7	23.193	-1.27	0.997	rrnD	5S ribosomal RNA	rRNA
HI0247.1	4525.72	-1.233	0.997	tRNA-Ser-2	tRNA-Ser	tRNA
HI1016	5459.4	-1.065	0.997	Hypothetical	Hypothetical protein	Hypothetical
HI0857.1	259053	-1.008	0.997	6S RNA	6S RNA	Transcription Regulator
HI1179	2637.3	-0.958	0.997	artI	Arginine ABC transporter substrate-binding protein	Transport/Metabolism
HI1487	1524.29	-0.93	0.997	Hypothetical	Hypothetical protein	Hypothetical
HI1014	3767.42	-0.899	0.997	Hypothetical	Hypothetical protein	Hypothetical
HI1015	7213.47	-0.844	0.997	gntP	Gluconate permease	Transport/Metabolism
HI0761.1	7852.67	-0.827	0.997	tRNA-Phe	tRNA-Phe	tRNA
HI0761.2	829.179	-0.811	0.997	tRNA-Asn	tRNA-Asn	tRNA
HI1631.2	14970.9	-0.806	0.997	tRNA-Leu	tRNA-Leu	tRNA
HI1178	1476.32	-0.782	0.997	artQ	Arginine ABC transporter permease ArtQ	Transport/Metabolism
HI1413	175.98	-0.763	0.997	Hypothetical	Hypothetical protein	Hypothetical
HI1011	1512.05	-0.75	0.997	Hypothetical	Hypothetical protein	Hypothetical
HI1012	1062.23	-0.733	0.997	Aldolase	Aldolase	Transport/Metabolism
HI1177	977.389	-0.664	0.997	artM	Arginine ABC transporter permease ArtM	Transport/Metabolism
HI1631.1	13886.4	-0.633	0.997	tRNA-Met	tRNA-Met	tRNA
HI1111	1107.17	-0.623	NA	xylF	D-xylose transporter subunit XylF	Transport/Metabolism
HI1411	50.231	-0.616	0.997	Terminase	Terminase small subunit	Phage-related
HI1010	921.831	-0.602	0.997	ygbJ	3-hydroxyisobutyrate dehydrogenase	Transport/Metabolism
HI1631.3	7732.84	-0.598	0.997	tRNA-Gln	tRNA-Gln	tRNA
HI10044.1	397.106	-0.596	0.997	tRNA-Ser	tRNA-Ser	tRNA
HI0103	1363.76	-0.591	0.997	Hypothetical	Hypothetical protein	Hypothetical
HI1731	418.269	-0.587	0.997	Hypothetical	Hypothetical protein	Hypothetical
HI0075	768.501	-0.567	0.997	nrdD	Anaerobic ribonucleoside triphosphate reductase	Transport/Metabolism
HI1205	6938.77	-0.566	0.997	Hypothetical	Hypothetical protein	Hypothetical
HI1643	665.649	-0.564	0.997	Hypothetical	Hypothetical protein	Hypothetical
HI1013	1190.65	-0.553	0.997	Hypothetical	Hypothetical protein	Hypothetical
HI1154.1	12454.3	-0.541	0.997	4.5S RNA	4.5S RNA	Translation
HI0086.1	716.968	-0.528	0.997	tRNA-Cys	tRNA-Cys	tRNA
HI0136.1	1794.6	-0.528	0.997	tRNA-Asp	tRNA-Asp	tRNA
HI0176	2230.57	-0.516	0.997	rluD	23S rRNA pseudouridine synthase D	Translation
HI1259	12035.3	-0.514	0.997	Serine protease	Serine protease	Transport/Metabolism
HI1715.1	428.839	-0.513	0.997	tRNA-Gly	tRNA-Gly	tRNA
HI0196	6017.16	-0.501	0.997	aroC	Chorismate synthase	Transport/Metabolism
HI0777	12078.9	0.503	0.997	rplC	50S ribosomal protein L3	Translation
HI0436	39.603	0.504	0.997	comD	Competence protein D	Competence
HI1174	2858.54	0.515	0.997	opa	Opacity protein	Transport/Metabolism
HI0641	13109.2	0.516	0.997	rplL	50S ribosomal protein L7/L12	Translation
HI0779	5147.02	0.518	0.997	rplW	50S ribosomal protein L23	Translation
HI1482	19.102	0.534	0.997	Hypothetical	Hypothetical protein	Hypothetical
HI0783	11097.5	0.544	0.997	rpsC	30S ribosomal protein S3	Translation
HI1035	1573.97	0.552	0.997	corA	Magnesium/nickel/cobalt transporter	Transport/Metabolism
HI1117	1560.72	0.567	0.997	comM	Competence protein M	Competence / Replication
HI0578	41685.9	0.573	0.997	tuf	Elongation factor Tu	Translation
HI0784	8364.47	0.573	0.997	rplP	50S ribosomal protein L16	Translation
HI1495	8.066	0.584	0.997	Hypothetical	Hypothetical protein	Hypothetical
HI1415	20.972	0.595	0.997	Hypothetical	Hypothetical protein	Hypothetical
HI0781	4558.1	0.603	0.997	rpsS	30S ribosomal protein S19	Translation
HI0780	10907.7	0.611	0.997	rplB	50S ribosomal protein L2	Translation
HI0782	5722.02	0.619	0.997	rplV	50S ribosomal protein L22	Translation
HI1605	128.016	0.646	0.997	Hypothetical	Hypothetical protein	Hypothetical
HI0785	2647.82	0.664	0.997	rpmC	50S ribosomal L29	Translation
HI1465	1.786	0.664	0.997	ftsH-like	cell division FtsH-like protein	Transport/Metabolism
HI0742	1715.47	0.853	NA	Hypothetical	Hypothetical protein	Hypothetical
HI1339	2.981	1.064	0.997	Hypothetical	Hypothetical protein	Hypothetical
HI0601.4	0.823	1.606	0.997	rrnA	5S ribosomal RNA	rRNA

## Sheet: Table S3B. DE RdpB-100 vs Rd100
Gene	Base Mean	log2FC	FDR adjusted p-Value	Name	Product	Function
HI0223	2438486	-1885	0.00016	eamA-like	Hypothetical protein	Transport
HI0288	9608062	-1469	0.00002	sdaA	L-serine deaminase	Transport/Metabolism
HI0272	606344	-1257	0.00057	pyrE	Orotate phosphoribosyltransferase	Transport/Metabolism
HI0143	511165	-1147	0.00160	murR-like	Hypothetical protein	Transcription Regulation
HI0287	3875115	-1111	0.00063	mtr	Tryptophan-specific transport protein	Transport/Metabolism
HI1028	993390	-0.973	0.00016	Hypothetical	Hypothetical membrane protein	Transport/Metabolism
HI0806	806344	-0.701	0.00041	Hypothetical	Hypothetical membrane protein	Transport/Metabolism
HI0010	623180	-0.673	0.00118	rimI	Alanine acetyltransferase	Translation
HI1382	368810	-0.650	0.00031	pstC	Phosphate ABC transporter permease	Transport/Metabolism
HI0140	1486899	-0.582	0.00078	nagA	N-acetylglucosamine-6-phosphate deacetylase	Transport/Metabolism
HI1431	835193	0.548	0.00082	trpB	Tryptophan synthase subunit beta	Transport/Metabolism
HI1185	1024013	0.564	0.00156	dppD	Dipeptide transporter ATP-binding protein	Transport/Metabolism
HI1660	1427739	0.639	0.00038	nrdB	Ribonucleotide-diphosphate reductase subunit beta	Transport/Metabolism
HI0075	888642	0.641	0.00139	nrdD	Anaerobic ribonucleoside triphosphate reductase	Transport/Metabolism
HI1078	1057120	0.726	0.00088	ABC transporter	Amino acid ABC transporter ATP-binding protein	Transport/Metabolism
HI1203	10654870	0.929	0.00008	pta	Phosphate acetyltransferase	Transport/Metabolism
HI0119	25840214	0.962	0.00003	znuA	High-affinity zinc transporter substrate-binding protein	Transport/Metabolism
HI1371	179022	0.970	0.00059	tusE	sulfurtransferase TusE	tRNA Modification
HI1430	308364	1052	0.00050	dehydrogenase/reductase	Short chain dehydrogenase/reductase	Transport/Metabolism
HI1631.3	6427976	1155	0.00062	tRNA-Gln	tRNA-Gln	tRNA
HI1179	2880122	1259	0.00112	artI	Arginine ABC transporter substrate-binding protein	Transport/Metabolism
HI1178	1690777	1295	0.00042	artQ	Arginine ABC transporter permease ArtQ	Transport/Metabolism
HI0231	5016642	1341	0.00056	deaD-like	ATP-dependent RNA helicase	Transport/Metabolism
HI1631.4	1590823	1442	0.00140	gene	tRNA-Gln	tRNA
HI1177	1202943	1445	0.00075	artM	Arginine ABC transporter permease ArtM	Transport/Metabolism
HI1727	8388470	1473	0.00049	argG	Argininosuccinate synthase	Transport/Metabolism

## Sheet: Table S3C. RdpB-100 vs RdpB-0
Gene	Base Mean	log2FC	FDR adjusted p-Value	Name	Product	Function
HI0223	2844646	-2155	0.0065	eamA-like	Hypothetical protein	Metabolism/Transport
HI0288	10429820	-1620	0.0029	sdaA	L-serine deaminase	Metabolism/Transport
HI0287	4486312	-1404	0.0080	mtr	Tryptophan-specific transport protein	Metabolism/Transport
HI0608	12703008	-1217	0.0718	Transporter	Di- and Tricarboxylate transporter	Metabolism/Transport
HI0436	32558	-1171	0.0718	comD	Competence protein D	Competence
HI1631	159218	-1027	0.0315	Hypothetical	Hypothetical protein, DUF2726 Domain	Uncharacterized
HI0938	152568	-1016	0.0718	Hypothetical	Hypothetical protein	Hypothetical
HI0439	404750	-0.957	0.0354	comA	Competence protein A	Competence
HI0437	97330	-0.949	0.0119	comC	Competence protein C	Competence
HI1434.1	28073428	-0.898	0.0615	cspD	Cold shock-like protein	Transcriptional Regulator
HI0760	503710	-0.662	0.0931	Hypothetical	Iron (Fe2+) Trafficking	Metabolism/Transport
HI0599	747596	-0.618	0.0538	recX	Recombination regulator RecX	DNA Repair/Recombination
HI0400	2172702	-0.615	0.0718	Hypothetical	Hypothetical protein, DUF406 Domain	Uncharacterized
HI0600	3426019	-0.556	0.0718	recA	Recombinase A	DNA Repair/Recombination
HI0298	379502	-0.545	0.0628	pilB	Protein transport protein	Competence
HI0140	1449011	-0.517	0.0488	nagA	N-acetylglucosamine-6-phosphate deacetylase	Metabolism/Transport
HI1629	1643733	-0.492	0.0718	Hypothetical	Hypothetical protein	Unknown - Membrane Hypothetical
HI1184	949754	0.418	0.0928	dppF	Dipeptide transporter ATP-binding protein	Metabolism/Transport
HI0253	1011453	0.473	0.0663	exbB	Transport protein ExbB	Metabolism/Transport
HI1618	189706	0.488	0.0957	ABC transporter	ABC transporter ATP-binding protein	Metabolism/Transport
HI1374	5311121	0.556	0.0354	mukB	Cell division protein MukB	Cell Division
HI1740	1017967	0.577	0.0404	recG	ATP-dependent DNA helicase RecG	DNA Repair/Recombination
HI1690	1378164	0.594	0.0933	Transporter	Sodium-dependent transporter	Metabolism/Transport
HI1685	1840059	0.600	0.0065	rnfC	Electron transport complex protein RnfC	Electron transport
HI1070	3032899	0.614	0.0663	hrpA	ATP-dependent RNA helicase HrpA	RNA Metabolism
HI1156	1809368	0.627	0.0785	cydD	Cysteine/glutathione ABC transporter membrane protein/ATP-binding protein	Electron transport
HI0358	784072	0.632	0.0718	tenA	Thiaminase	Metabolism/Transport
HI0282	197244	0.685	0.0300	yfbB	Acyl-CoA thioester hydrolase YfbB	Metabolism/Transport
HI1550	198337	0.702	0.0538	bioD	Dithiobiotin synthetase	Metabolism/Transport
HI1686	1291933	0.704	0.0267	rnfD	Electron transport complex protein RnfD	Electron transport
HI1545	2030108	0.709	0.0718	sstT	Serine/threonine transporter SstT	Metabolism/Transport
HI1739.2	572564	0.749	0.0225	murI	Glutamate racemase	Metabolism/Transport
HI1687	767411	0.763	0.0718	rnfG	Electron transport complex protein RnfG	Electron transport
HI0067	1226191	0.773	0.0718	mutL	DNA mismatch repair protein	DNA Repair/Recombination
HI1431	774797	0.835	0.0225	trpB	Tryptophan synthase subunit beta	Metabolism/Transport
HI1659	2186009	0.848	0.0718	nrdA	Ribonucleotide-diphosphate reductase subunit alpha	Metabolism/Transport
HI0075	841579	0.859	0.0045	nrdD	Anaerobic ribonucleoside triphosphate reductase	Metabolism/Transport
HI0355	95070	0.900	0.0718	ABC transporter	ABC transporter permease	Metabolism/Transport
HI1688	1245000	0.916	0.0153	rsxE	Electron transport complex protein RsxE	Electron transport
HI1214	2999445	0.917	0.0354	recJ	Single-stranded-DNA-specific exonuclease	DNA Repair/Recombination
HI0097	2605323	0.988	0.0315	hitA	Iron-utilization periplasmic protein hFbpA	Ion Transport
HI0068	422524	1077	0.0225	miaA	tRNA delta(2)-isopentenylpyrophosphate transferase	tRNA Modification
HI1430	287378	1398	0.0011	Dehydrogenase	Short chain dehydrogenase/reductase	Metabolism/Transport
HI1568	167001	1617	0.0931	FluMu G protein	Mu-like prophage FluMu G protein	Phage-related
