# Supplementary material for: Genomics, Transcriptomics, and Metabolomics Reveal That Minimal Modifications in the Host Are Crucial for the Compensatory Evolution of ColE1-Like Plasmids
Source: mSphere. 2022 Nov 23;7(6):e00184-22. doi: 10.1128/msphere.00184-22 (PMC9769657; doi:10.1128/msphere.00184-22)
Supplement: TABLE S4 [file msphere.00184-22-s0009.xlsx]

## Sheet: Table S6A. Illumina WGS
Evolution Replicate	Population	Sample ENA Reference	Plasmid	Evolution	Total Reads	Mean Length (bp)	%GC	Coverage	Illumina ENA Reference
I	Rd-T0	ERS6253541	No	Time 0	401.808	245.4	39.9%	53.74	ERR5718928
	Rd/pB-T0	ERS6253542	pB1000	Time 0	484.254	243.3	40.4%	64.22	ERR5718929
	Rd/pB-T100	ERS6253543	pB1000	Time 100	833.722	235.7	40.3%	107.1	ERR5718930
	Rd-T100	ERS6253544	No	Time 100	498.41	243.1	40.3%	66.04	ERR5718931
II	Rd-T0	ERS6253545	No	Time 0	522.482	244.3	40.0%	69.57	ERR5718932
	Rd/pB-T0	ERS6253546	pB1000	Time 0	469.024	244.7	40.0%	62.55	ERR5718933
	Rd/pB-T100	ERS6253547	pB1000	Time 100	502.256	244.3	40.3%	66.88	ERR5718934
	Rd-T100	ERS6253548	No	Time 100	1,356,222	253.9	39.1%	187.68	ERR5718935
III	Rd-T0	ERS6253549	No	Time 0	880.676	260.9	39.9%	125.23	ERR5718936
	Rd/pB-T0	ERS6253550	pB1000	Time 0	307.568	245.3	40.2%	41.12	ERR5718937
	Rd/pB-T100	ERS6253551	pB1000	Time 100	399.24	245.5	40.2%	53.42	ERR5718963
	Rd-T100	ERS6253552	No	Time 100	469.224	245.2	40.1%	62.71	ERR5718964
IV	Rd-T0	ERS6253553	No	Time 0	307.19	247.5	39.5%	41.44	ERR5719234
	Rd/pB-T0	ERS6253554	pB1000	Time 0	437.474	244.8	40.2%	58.37	ERR5719235
	Rd/pB-T100	ERS6253555	pB1000	Time 100	437.898	245.8	39.9%	58.66	ERR5719236
	Rd-T100	ERS6253556	No	Time 100	1,852,210	237.0	40.3%	239.26	ERR5719237
V	Rd-T0	ERS6253557	No	Time 0	1,810,062	240.5	40.2%	237.26	ERR5719238
	Rd/pB-T0	ERS6253558	pB1000	Time 0	1,251,626	238.9	40.4%	162.97	ERR5719239
	Rd/pB-T100	ERS6253559	pB1000	Time 100	1,505,000	237.8	40.4%	195.06	ERR5719247
	Rd-T100	ERS6253560	No	Time 100	1,328,742	240.4	40.1%	174.1	ERR5719248

## Sheet: Table S6B. Nanopore WGS
Evolution Replicate	Population	Sample ENA Reference	Plasmid	Evolution	Total Reads	Mean Length (bp)	%GC	Coverage	Nanopore ENA Reference
I	Rd-T0	ERS6253541	No	Time 0	145.164	6,614.1	38.8%	523.3	ERR5720152
	Rd/pB-T0	ERS6253542	pB1000	Time 0	209.091	5,009.8	38.8%	570.92	ERR5720154
	Rd/pB-T100	ERS6253543	pB1000	Time 100	295.098	4,486.8	38.9%	721.65	ERR5720164
	Rd-T100	ERS6253544	No	Time 100	158.476	4,307.3	38.8%	372.04	ERR5720165
II	Rd-T0	ERS6253545	No	Time 0	24.507	6,451.9	0.382	86.18	ERR5720166
	Rd/pB-T0	ERS6253546	pB1000	Time 0	14.394	5,871.1	38.5%	46.06	ERR5720167
	Rd/pB-T100	ERS6253547	pB1000	Time 100	7.609	5,160.4	38.5%	21.4	ERR5720168
	Rd-T100	ERS6253548	No	Time 100	9.595	6,891.0	38.5%	36.04	ERR5720169
III	Rd-T0	ERS6253549	No	Time 0	7.017	8,632.8	38.5%	33.02	ERR5720170
	Rd/pB-T0	ERS6253550	pB1000	Time 0	10.272	6,116.6	38.5%	34.24	ERR5720141
	Rd/pB-T100	ERS6253551	pB1000	Time 100	7.48	8,279.2	38.6%	33.75	ERR5720142
	Rd-T100	ERS6253552	No	Time 100	4.375	9,223.9	38.5%	21.99	ERR5720143
IV	Rd-T0	ERS6253553	No	Time 0	14.236	5,765.8	38.6%	44.74	ERR5720144
	Rd/pB-T0	ERS6253554	pB1000	Time 0	7.131	6,564.9	38.6%	25.52	ERR5720145
	Rd/pB-T100	ERS6253555	pB1000	Time 100	4.392	10,887.7	38.6%	26.06	ERR5720146
	Rd-T100	ERS6253556	No	Time 100	4.064	8,708.4	38.5%	19.29	ERR5720147
V	Rd-T0	ERS6253557	No	Time 0	12.096	5,753.4	38.5%	37.93	ERR5720148
	Rd/pB-T0	ERS6253558	pB1000	Time 0	9.748	7,757.2	38.5%	41.21	ERR5720149
	Rd/pB-T100	ERS6253559	pB1000	Time 100	136.711	4,087.2	38.65	304.55	ERR5720151
	Rd-T100	ERS6253560	No	Time 100	271.541	3,380.5	38.5%	500.31	ERR5720153

## Sheet: Table S6C. WGS Hybid Assembly
Evolution Replicate	Population	Sample ENA Reference	Plasmid	Evolution	Total Contigs	Total Length (bp)	%GC	N50 (bp)
I	Rd-T0	ERS6253541	No	Time 0	2	1,833,036	38.1%	1,829,657
	Rd/pB-T0	ERS6253542	pB1000	Time 0	3	1,839,755	38.1%	1,839,737
	Rd/pB-T100	ERS6253543	pB1000	Time 100	2	1,868,910	38.3%	1,864,297
	Rd-T100	ERS6253544	No	Time 100	4	1,838,768	38.1%	1,829,078
II	Rd-T0	ERS6253545	No	Time 0	5	1,833,578	38.1%	1,576,869
	Rd/pB-T0	ERS6253546	pB1000	Time 0	3	1,834,293	38.1%	1,829,676
	Rd/pB-T100	ERS6253547	pB1000	Time 100	7	1,705,733	38.2%	391.605
	Rd-T100	ERS6253548	No	Time 100	1	1,829,844	38.1%	1,829,844
III	Rd-T0	ERS6253549	No	Time 0	2	1,829,754	38.1%	1,829,750
	Rd/pB-T0	ERS6253550	pB1000	Time 0	3	1,833,117	38.1%	1,829,225
	Rd/pB-T100	ERS6253551	pB1000	Time 100	2	1,834,246	38.1%	1,829,389
	Rd-T100	ERS6253552	No	Time 100	2	1,829,785	38.1%	1,829,781
IV	Rd-T0	ERS6253553	No	Time 0	2	1,829,817	38.1%	1,829,813
	Rd/pB-T0	ERS6253554	pB1000	Time 0	3	1,829,595	38.1%	1,829,591
	Rd/pB-T100	ERS6253555	pB1000	Time 100	4	1,834,476	38.1%	1,829,863
	Rd-T100	ERS6253556	No	Time 100	1	1,829,778	38.1%	1,829,778
V	Rd-T0	ERS6253557	No	Time 0	1	1,829,821	38.1%	1,829,821
	Rd/pB-T0	ERS6253558	pB1000	Time 0	3	1,834,065	38.1%	1,829,448
	Rd/pB-T100	ERS6253559	pB1000	Time 100	2	1,720,244	38.0%	1,715,631
	Rd-T100	ERS6253560	No	Time 100	1	1,821,073	38.1%	1,821,073
