# Supplementary material for: Genomics, Transcriptomics, and Metabolomics Reveal That Minimal Modifications in the Host Are Crucial for the Compensatory Evolution of ColE1-Like Plasmids
Source: mSphere. 2022 Nov 23;7(6):e00184-22. doi: 10.1128/msphere.00184-22 (PMC9769657; doi:10.1128/msphere.00184-22)
Supplement: TABLE S5 [file msphere.00184-22-s0010.xlsx]

## Sheet: Table S10. RNA-Seq
Evolution Replicate	Population	Sample ENA Reference	Plasmid	Evolution	Total Reads	Mean Length (bp)	%GC	Coverage	RNA-Seq ENA Reference
I	Rd-T0	ERS6253541	No	Time 0	14,159,287	75	0.42	578.8	ERR5725650
	Rd/pB-T0	ERS6253542	pB1000	Time 0	12,921,707	75	0.42	528.21	ERR5725652
	Rd/pB-T100	ERS6253543	pB1000	Time 100	11,714,627	75	0.41	478.86	ERR5725654
	Rd-T100	ERS6253544	No	Time 100	11,171,315	75	0.42	456.66	ERR5725795
II	Rd-T0	ERS6253545	No	Time 0	11,087,314	75	0.41	453.22	ERR5725796
	Rd/pB-T0	ERS6253546	pB1000	Time 0	12,454,298	75	0.41	509.1	ERR5725797
	Rd/pB-T100	ERS6253547	pB1000	Time 100	11,168,734	75	0.41	456.55	ERR5725798
	Rd-T100	ERS6253548	No	Time 100	10,183,469	75	0.4	416.27	ERR5725799
III	Rd-T0	ERS6253549	No	Time 0	11,874,911	75	0.41	485.42	ERR5725940
	Rd/pB-T0	ERS6253550	pB1000	Time 0	11,920,285	75	0.41	487.27	ERR5720584
	Rd/pB-T100	ERS6253551	pB1000	Time 100	12,038,746	75	0.44	492.11	ERR5720853
	Rd-T100	ERS6253552	No	Time 100	11,011,593	75	0.41	450.13	ERR5721122
IV	Rd-T0	ERS6253553	No	Time 0	10,611,870	75	0.4	433.79	ERR5737257
	Rd/pB-T0	ERS6253554	pB1000	Time 0	10,883,626	75	0.4	444.9	ERR5721257
	Rd/pB-T100	ERS6253555	pB1000	Time 100	12,426,266	75	0.4	507.95	ERR5725377
	Rd-T100	ERS6253556	No	Time 100	10,611,077	75	0.4	433.75	ERR5725646
V	Rd-T0	ERS6253557	No	Time 0	12,565,449	75	0.4	513.64	ERR5725647
	Rd/pB-T0	ERS6253558	pB1000	Time 0	12,479,386	75	0.4	510.13	ERR5725648
	Rd/pB-T100	ERS6253559	pB1000	Time 100	10,530,783	75	0.4	430.47	ERR5725649
	Rd-T100	ERS6253560	No	Time 100	9,927,556	75	0.41	405.81	ERR5725651
